# Supplementary material for: Soluble Urokinase Plasminogen Activator Receptor (suPAR) as a Biomarker of Systemic Chronic Inflammation
Source: Front Immunol. 2021 Dec 2;12:780641. doi: 10.3389/fimmu.2021.780641 (PMC8674945; doi:10.3389/fimmu.2021.780641)
Supplement: Supplementary file 2 [file Table_2.xlsx]

## Sheet: Sheet1
Population/patient group (n)	Description	Type/unit	suPAR levels	Control group suPAR levels (P vs. patients)	Survived	Died	Author, Year	PMID or DOI	Notes
Healthy populations
Blood donors (Denmark), age 18-65 (n=9,305)	Median (range)	Plasma (ng/mL)	Male (n=4841): 2.22 (0.6–15.4) Female (n=4,464): 2.54 (0.6–19.4)	-	-	-	Haastrup 2014	25329298
Healthy volunteers (n=155)	Median (IQR)	Plasma (ng/mL)	2.1 (1.7–2.3)	-	-	-	Chew-Harris 2019	31129182
Population-based studies
DanRisk Study (Denmark), age 50/60 years (n=1,179)*	Median (IQR)	Plasma (ng/mL)	2.6 (2.4–3.0)	-	-	-	Diederichsen 2018	29402404	*Sample storage time: ≤3 years
The Dunedin Study (New Zealand), age 38 (n=837)*	Mean ± SD	Plasma (ng/mL)	2.40 ± 0.91	-	-	-	Rasmussen 2019	29741788	*Sample storage time: ~5 years
The Dunedin Study (New Zealand), age 45 (n=875)*	Mean ± SD	Plasma (ng/mL)	3.03 ± 1.06	-	-	-	Rasmussen 2021	32766674	*Sample storage time: ≤2 years
The E-Risk cohort (UK), age 18 (n=1,391)*	Mean ± SE	Plasma (ng/mL)	3.23 ± 0.03**	-	-	-	Rasmussen 2020	31682707	*Sample storage time: ~5 years. **Participants with levels greater than 4 SDs above the mean (n=3) were excluded.
Inter99 (Denmark), mean age 46.2 years (n=3,225)*	Median	Serum (ng/mL)	Male (n=1632): 3.08 Female (n=1593): 3.44	-	-	-	Haupt 2019	30679937	*Sample storage time: >10 years
Malmö Diet and Cancer Study (Sweden), mean age 57.6 years (n=5,135)*	Mean (range)	Plasma (ng/mL)	3.0 (0.0–35.9)	-	-	-	Schulz 2017	28367534	*Sample storage time: >10 years
MONICA10 Study (Denmark), mean age 54 years (n=2,602)*	Median (range)	Plasma (ng/mL)	4.03 (1.3–19.9)	-	-	-	Eugen-Olsen 2010	20561148	*Sample storage time: >10 years
PURE Study (South Africa), mean age 56.4 years (n=1,068)*	Mean (95% CI)	Plasma (ng/mL)	3.81 (2.29–6.92)	-	-	-	Botha 2014	24810168	*Sample storage time: ≤3 years
Autoimmune disease
Crohn’s disease (n=22)	Median (IQR)	Serum (unit not reported, but suPARnostic ELISA which is typically ng/mL)	1.0 (0.8–1.3)	Healthy (n=10): 0.78 (0.66–0.92), P<0.05	-	-	Lönnkvist 2011	21114432
Cancer
Cancer (n=39)	Median (IQR)	Plasma (ng/mL)	4.7 (3.1–6.8)	No abnormalities detected* (n=55): 2.5 (2.0–3.1), P<0.0001 Nonmalignant disease (n=97): 3.5 (2.5–4.6), P=0.003	-	-	Rasmussen 2017	28393357	*All patients with serious nonspecific symptoms and signs of disease that could be cancer in a fast-track cancer diagnostics program.
Cancer (n=349)	Median (IQR)	Plasma (ng/mL)	4.3 (3.2–5.9)	No abnormalities detected* (n=392): 2.8 (2.2–3.6), P<0.0001 Nonmalignant disease (n=837): 3.4 (2.5–4.7), P<0.0001	-	P<0.001**	Rasmussen 2020	28393357	*All patients with serious nonspecific symptoms and signs of disease that could be cancer in a fast-track cancer diagnostics program. **1-year all-cause mortality.
Cancer (n=124)	Mean ± SD	Serum (μg/L)	5.82 ± 2.27	Blood donors (n=62): 2.71 ± 1.12, P<0.001 Benign tumors (n=30): 3.71 ± 1.69, P<0.001	-	-	Gao 2001	11323011
Cancer, ED patients (n=109)	Median (IQR)	Plasma (ng/mL)	5.2 (4.0–8.3)	ED patients, no chronic disease (n=3,177): 2.9 (2.1–4.2), P<0.0001	5.0 (3.9–6.7), n=74	7.4 (4.6–12.1), P=0.003, n=35*	Rasmussen 2016	27590986	*30-day mortality
Cancer w/ distant metastasis (mixed primary, n=41)	Mean ± SD	Serum (μg/L)	7.02 ± 2.63	Noninvasive (n=39): 4.91 ± 1.28, P<0.05 Local lymph node involvement (n=44): 5.89 ± 2.51, P<0.05	-	-	Gao 2001	11323011
Acute leukaemia (n=35)	Mean ± SE	Plasma (ng/mL)	2.42 ± 0.41	Healthy: 0.82 ± 0.04, P<0.001	-	-	Mustjoki 2000	11156421
Acute lymphoblastic leukaemia (n=13)	Mean ± SE	Plasma (ng/mL)	2.11 ± 0.29	Healthy: 1.14 ± 0.06, P<0.005	-	-	Mustjoki 1999	10365741
Acute myeloid leukaemia (n=36)	Mean ± SE	Plasma (ng/mL)	2.92 ± 0.44	Healthy: 1.14 ± 0.06, P<0.005	-	-	Mustjoki 1999	10365741
Breast cancer (n=274)	Median (range)	Serum (ng/mL)	3.8 (1.6–9.2)	Blood donors, female (n=174): 3.0 (1.3–6.4)	-	-	Riisbro 2002	12006529
Breast cancer (n=180)	Mean ± SD	Serum (ng/mL)	5.55 ± 3.44	Healthy (n=60): 2.73 ± 1.62, P<0.001	-	-	Soydinc 2012	22938478
Breast cancer, stage IV (n=19)	Mean ± SD	Plasma (ng/mL)	3.9 ± 4.0	Blood donors, female (n=42): 1.2 ± 0.35, P<0.0001	-	-	Stephens 1997	9342006
Cervical cancer (n=68)	Mean ± SEM	Serum (ng/mL)	2.38 ± 0.29 TNM stage I (n=16): 0.95 ± 0.08 TNM stage IIa (n=40): 2.09 ± 0.34 TNM stage IIb (n=12): 2.89 ± 0.28	Healthy (n=50): 0.50 ± 0.16, P<0.001	-	-	Jing 2012	24833530
Cervical cancer (n=30)	Median (range)	Plasma (ng/mL)	1.1 (0.7–3.0)	Blood donors, female (n=31): 0.9 (0.3–1.41), P<0.0001	-	-	Riisbro 2001	11520150
Colorectal cancer (n=9)	Mean ± SD	Serum (ng/mL)	2.955 ± 1.090	Healthy (n=10): 2.211 ± 0.329, P=0.01	-	-	Usnarska-Zubkiewicz 2014	25618124
Colorectal cancer (n=591)	Median (range)	Plasma (ng/mL)	1.37 (0.46–8.0) Dukes' stage A (n=59): 1.20 (0.63–3.89; P=0.001 vs. stage A) Dukes' stage B (n=219): 1.35 (0.58–5.99) Dukes' stage C (n=170): 1.31 (0.46–2.75) Dukes' stage D (n=143): 1.69 (0.50–8.00)	-	-	-	Stephens 1999	10340907
Colorectal cancer, Dukes' stage D (n=10)	Mean ± SD	Plasma (ng/mL)	2.3 ± 1.3	Blood donors (n=93): 1.2 ± 0.34, P<0.0001	-	-	Stephens 1997	9342006
Endometrial cancer (n=34)	Median (range)	Plasma (ng/mL)	1.1 (0.7–2.7)	Blood donors, female (n=31): 0.9 (0.3–1.41), P<0.0001	-	-	Riisbro 2001	11520150
Esophageal cancer (n=32)	Mean ± SD	Serum (ng/mL)	3.693 ± 1.752	Healthy (n=10): 2.211 ± 0.329, P=0.00002	-	-	Usnarska-Zubkiewicz 2014	25618124
Gastric cancer (n=50)	Mean ± SD	Plasma (ng/mL)	5.74 ± 5.3 Stage II-III (n=28): 4.75 ± 4.43 Stage IV (n=22): 7.00 ± 6.13	Age-matched controls (n=34): 2.27 ± 0.77, P=0.0001	-	-	Fidan 2013	23512428
Gastric cancer (n=32)	Mean ± SD	Plasma (ng/mL)	1.14 ± 1.35	Gastric ulcer (n=37): 0.70 ± 0.67, P 0.10	-	-	Ho 1998	10600296
Gastric cancer (n=7)	Mean ± SD	Serum (ng/mL)	3.584 ± 1.203	Healthy (n=10): 2.211 ± 0.329, P=0.0001	-	-	Usnarska-Zubkiewicz 2014	25618124
Gastrointestinal cancers (n=48)	Mean ± SD	Serum (ng/mL)	3.676 ± 1.042	Healthy (n=10): 2.211 ± 0.329, P=0.0002	-	-	Usnarska-Zubkiewicz 2014	25618124
Head and neck cancer (n=36)	Median (range)	Plasma (ng/mL)	2.473 (0–9.073)	Healthy (n=24): 0.293 (0–1.99), P=0.000	-	-	Schmidt 1999	10728940
Leukemia (n=86)	Median (range) or mean ± SD	Plasma (ng/mL)	3.38 (1.89–8.32) AML (n=51): 3.93 ± 1.16 ALL (n=25): 2.69 ± 0.53 (P<0.05 vs. AML) CML (n=6): 2.44 ± 0.31 (P<0.05 vs. AML) CLL (n=4): 2.02 ± 0.11 (P<0.05 vs. AML)	Healthy (n=26): 2.76 (1.63–2.91), P<0.05	-	-	Guo 2017	28693180
Multiple myeloma (n=49)	Mean (range)	Serum (ng/mL)	1.746 (0.298–3.992)	Age-related controls (n=15): 0.556 (0.256–0.960), P<0.001	-	-	Rigolin 2003	12648064
Non-small-cell lung cancer, stage III-IV (n=31)	Mean ± SD	Serum (ng/mL)	3.789 ± 1.078	Normal controls, non-smoking (n=138): 1.966 ± 0.711, P=0.0001	-	-	Cobos 2003	14507113
Ovarian cancer (n=53)	Median (range)	Plasma (ng/mL)	1.3 (0.5–4.2) FIGO I: 1.1 (0.5–2.3) FIGO II: 1.2 (0.8–1.5) FIGO III: 1.4 (0.7–4.2) FIGO IV: 1.6 (1.2–2.4)	Blood donors, female (n=31): 0.9 (0.3–1.41), P<0.0001	-	-	Riisbro 2001	11520150
Ovarian cancer (n=87)	Mean ± SE	Serum (ng/mL)	FIGO I (n=15): 1.9 ± 0.2 FIGO II (n=10): 3.4 ± 0.6 FIGO III (n=53): 3.0 ± 0.3 FIGO IV (n=8): 2.2 ± 0.2	Healthy women (n=40): 1.5 ± 0.1, P<0.05	-	-	Sier 1998	9581823
Prostate cancer (n=72)	Mean ± SD	Serum (ng/mL)	5.5 ± 2.8 T1 (n=6): 3.9 ± 2.7 T2 (n=35): 4.8 ± 2.7 T3 (n=27): 6.9 ± 3.2 T4 (n=4): 6.5 ± 2.4	Healthy (n=70): 3.9 ± 1.2, P<0.05 Benign prostatic hypertrophy (n=62): 4.2 ± 1.5, P<0.005	-	-	Miyake 1999	10221568
Renal cell cancer (n=40)	Mean ± SD	Plasma (ng/mL)	1.95 ± 1.4	Controls without cancer (n=57): 1.09 ± 0.72, P=0.0001	-	-	Braybrooke 2000	11156222
Small-cell lung cancer, stage III-IV (n=17)	Mean ± SD	Serum (ng/mL)	3.437 ± 1.299	Normal controls, non-smoking (n=138): 1.966 ± 0.711, P=0.0001	-	-	Cobos 2003	14507113
Soft-tissue sarcoma (n=79)	Median (range)	Serum (ng/mL)	1.60 (0.24–8.03)	-	-	-	Taubert 2010	20051950
Solid malignancies (n=87)	Median (IQR)	Serum (ng/mL)	5.36 (2.81)	Healthy blood donors (n=32): 1.55 (0.635), P<0.001	4.63 (3.02)	5.68 (2.21)	Loosen 2021	33869041
Cardiovascular
Acute myocardial infarction, ED patients (n=245)	Median (IQR)	Plasma (ng/mL)	3.8 (2.6–5.4)	ED patients without AMI (n=975): 3.3 (2.3–4.7), P=0.001	-	-	Sörensen 2019	30889909
Atrial fibrillation (AF), incident, ED patients (n=349)	Median (IQR)	Plasma (ng/mL)	3.6 (2.6–5.2)	ED patients without subsequent AF (n=14,415): 2.6 (1.9–3.9), P<0.0001	-	-	Westin 2018	29988279
Cardiovascular disease, ED patients (n=342)	Median (IQR)	Plasma (ng/mL)	4.3 (3.0–5.9)	ED patients, no chronic disease (n=3,177): 2.9 (2.1–4.2), P<0.0001	4.2 (2.8–5.5), n=303	6.4 (3.8–8.7), P<0.0001, n=39*	Rasmussen 2016	27590986	*30-day mortality
Carotid plaques, symptomatic (n=92)	Median (IQR)	Plasma (ng/mL)	5.04 (4.18–6.54)	Carotid plaque, asymptomatic (n=70): 4.61 (IQR 3.63–5.70), P=0.026	-	-	Edsfeldt 2012	23150653
ST-segment elevation myocardial infarction (n=296)	Median (5th-95th)	Plasma (ng/mL)	4.04 (2.31–7.52)	-	3.88 (2.28–6.36)	4.94 (3.07–10.84), P<0.0001	Lyngbæk 2012	22981263
Emergency Department (ED) patients
Acute Care Ward (n=1,036)	Median (range)	Plasma (ng/mL)	5.9 (0.0–57.6)	-	-	-	Nayak 2015	26441392
AMU patients (n=17,312)	Median (IQR)	Plasma (ng/mL)	2.8 (1.9–4.3)	-	2.7 (1.9–4.1), n=16,725	6.5 (4.5–9.6), P<0.0001, n=587*	Rasmussen 2018	30247244	*In-hospital mortality
AMU patients ≥65 years (n=50)	Median (IQR)	Plasma (ng/mL)	3.2 (2.9–4.8)	Healthy age-matched (n=52): 2.6 (2.2–3.1), P<0.05 Healthy young (20-35 years, n=59): 2.0 (1.8–2.5), P<0.05	-	-	Tavenier 2020	33685482
ED patients (n=8,900)	Median (IQR)	Plasma (ng/mL)	4.1 (2.9–6.0)	-	4.0 (2.9–5.7)* 3.8 (2.8–5.3), n=7,659**	8.3 (5.9–11.7), P<0.001* 6.9 (5.1–10.1), P<0.001, n=1,241**	Schultz 2018	30153859	*30-day all-cause mortality **10-month all-cause mortality
Endocrinology
Diabetes, ED patients (n=285)	Median (IQR)	Plasma (ng/mL)	4.3 (3.0–6.6)	ED patients, no chronic disease (n=3,177): 2.9 (2.1–4.2), P<0.0001	4.2 (2.9–6.5), n=266	6.7 (5.6–9.0), P=0.0003, n=19*	Rasmussen 2016	27590986	*30-day mortality
Diabetes among patients with carotid plaques (n=113)	Median (IQR)	Plasma (ng/mL)	5.39 (4.15–6.8)	Carotid plaque, no diabetes (n=49): 4.63 (IQR 3.86– 5.72), P=0.015	-	-	Edsfeldt 2012	23150653
Diabetes, new onset (n=182)*	Mean ± SD	Plasma (ng/mL)	4.47 ± 1.33	No diabetes (n=2171): 4.21 ± 1.35, P 0.013	-	-	Haugaard 2012	22050462	*The MONICA10 Study
Prediabetes, impaired fasting glucose (n=229)	Median (IQR)	ng/mL	3.1 (2.6–4.0)	Normal fasting glucose (n=367): 3.1 (2.6–3.8), P 0.48	-	-	Intzilakis 2013	23517378
Type 1 diabetes (n=667)	Median (range)	Plasma (ng/mL)	3.5 (1.1–15.1) Normoalbuminuria (n=310): 3.0 (1.1–10.5) Microalbuminuria (n=167): 3.6 (1.6–15.1) Macroalbuminuria (n=190): 4.9 (1.8–13.2), P<0.001	Non-diabetic controls (n=51): 2.3 (1.1–3.6), P<0.001	-	-	Theilade 2015	24830873
Type 2 diabetes (n=266)	Median (range)	Serum (ng/mL)	2.974 (2.497–3.482)	At-risk population (n=258): 2.112 (1.871–2.383), P<0.0001	-	-	Guthoff 2017	28091558
Type 2 diabetes on hemodialysis (n=1,175)	Median (IQR)	Plasma (ng/mL)	10.52 (9.105–12.543)	-	-	-	Drechsler 2017	28495863
Gastrointestinal
Peptic ulcer, ED patients (n=19)	Median (IQR)	Plasma (ng/mL)	4.7 (3.6–8.2) 9.3	ED patients, no chronic disease (n=3,177): 2.9 (2.1–4.2), P<0.0001	4.6 (3.6–6.5), n=15	10.7 (5.4–17.4), P=0.18, n=4*	Rasmussen 2016	27590986	*30-day mortality
Hepatic
Acute liver failure (n=48)	Median (range)	Serum (ng/mL)	13.2 (2.4–72.6) APAP (n=7): 17.3 (2.4–32.9) Drug-induced (n=7): 13.7 (4.2–47.4) Viral hepatitis (n=13): 10.0 (4.0–25.1) Autoimmune (n=4): 16.7 (11.9–25.1) Other origin (n=17): 12.9 (6.8–72.6)	Blood donors (n=62): P<0.001	-	-	Koch 2014	24575897
Alcoholic liver disease (n=48)	Median (range)	Serum (ng/mL)	10.9 (4.1–20)	Chronic hepatitis C (n=32): 6.0 (1.9–20.0), P<0.001 Healthy (n=43): P<0.001	-	-	Zimmermann 2012	22098627
Cirrhosis (decompensated) and ascites (n=32)	Median (range)	Serum (ng/mL)	12.9 (5.9–45.7)	Compensated cirrhosis, no ascites (n=39): 8.9 (2.5–20), P<0.001	-	P<0.001	Zimmermann 2013	23432143	Age- and sex-matched controls.
Chronic hepatitis B (n=76)	Mean ± SD	Serum (ng/mL)	4.0 ± 1.4 Mild fibrosis (n=44): 3.6 ± 1.0 Significant fibrosis (n=32): 4.7 ± 1.7, P=0.001	Healthy (n=21): 2.3 ± 0.8, P=0.000	-	-	Sevgi 2016	26546355
Chronic hepatitis B (n=27)	Median (range)	Serum (ng/mL)	4.0 (1.4–14.5)		-	-	Zimmermann 2012	22098627
Chronic hepatitis C (n=38)	Mean ± SD	Serum (ng/mL)	5.9 ± 2.1 No or mild fibrosis (stage 0-2, n=34): 5.6 ± 2.1 Advanced fibrosis (stage 3-4, n=4): 7.8 ± 1.3, P=0.050	Blood donors (n=100): 3.9 ± 0.9, P<0.001	-	-	Sjöwall 2015	25445207
Chronic hepatitis C (n=32)	Median (range)	Serum (ng/mL)	6.0 (1.9–20.0)	Chronic hepatitis B (n=27): 4.0 (1.4–14.5), P=0.012	-	-	Zimmermann 2012	22098627
Chronic liver disease (n=159)	Median (range)	Serum (ng/mL)	7.66 (0.76–20.01) No cirrhosis (n=61): 4.06 (0.76–12.16) Cirrhosis (n=98): 7.36–12.28 (2.45–20.01), P<0.001	Healthy (n=43): P<0.001	-	-	Zimmermann 2012	22098627
Chronic liver disease, ED patients (n=40)	Median (IQR)	Plasma (ng/mL)	7.7 (5.6–11.5)	ED patients, no chronic disease (n=3,177): 2.9 (2.1–4.2), P<0.0001	7.3 (5.2–11.1), n=34	8.9 (7.4–18.7), P=0.16, n=6*	Rasmussen 2016	27590986	*30-day mortality
Non-alcoholic fatty liver disease (n=82)	Mean ± SD	Serum (ng/mL)	4.8 ± 1.8 No or mild fibrosis (stage 0-2, n=66): 4.6 ± 1.7 Advanced fibrosis (stage 3-4, n=16): 5.7 ± 1.8, P=0.025	Blood donors (n=100): 3.9 ± 0.9, P<0.001	-	-	Sjöwall 2015	25445207
ICU patients
ICU patients (n=258)	Median (IQR)	Serum (ng/mL)	5.0 (3.1–8.7) Sepsis (n=94): 8.9 (5.9–12.7)	Healthy (n=31): 2.5 (2.1–3.0), P<0.001	4.6 (2.9–7.7), n=223	8.6 (5.4–12.4), P<0.001, n=35*	Donadello 2014	24120089	*ICU mortality
Mechanically ventilated (n=454)	Median (IQR)	Serum (ng/mL)	11.6 (9.6–14.0)	Healthy (n=10): 0.6 (0.5–11.0), P<0.001	11.3 (9.5–13.7)	13.2 (10.3–15.8), P<0.001, n=119	Jalkanen 2013	23100007	90-day mortality
Infections
Dengue fever, warning signs and hospitalization (n=35)	Mean ± SD	Serum (ng/mL)	7.7864 ± 3.2982	Non-hospitalized patients (n=35): 5.8705 ± 1.9903, P=0.0047	-	-	Pang 2016
Encephalitis (n=12)	Median (range)	CSF (ng/mL)	1.77 (0.17–11.7)	No meningitis (n=54): 0.64 (0–5.34), P<0.05	-	-	Østergaard 2004	15000553	suPAR measured in cerebrospinal fluid (CSF)
Febrile neutropenia (n=29), pediatric	Mean ± SD	Serum (ng/mL)	2.67 ± 1.95 Solid tumors (n=18) Hematologic malignancies (n=11)	Controls, no infections (n=27): 2.37 ± 0.79, P=0.053	2.46 ± 1.88, n=26	4.60 ± 1.78, P<0.05, n=3	Sirinoglu 2017	27057782	Children (ages 1 month to 18 years)
Lymphocytic meningitis (n=63)	Median (range)	CSF (ng/mL)	1.10 (0.15–5.31)	No meningitis (n=54): 0.64 (0–5.34), P<0.05	-	-	Østergaard 2004	15000553	suPAR measured in cerebrospinal fluid (CSF)
Necrotizing soft tissue infections (n=200)	Mean (95% CI)	Plasma (ng/mL)	-	-	6.1 (5.5–6.7)	11 (9.1–13), P<0.001	Polzik 2019	30911053
Neonatal infections (n=47)*	Mean ± SD	Plasma (ng/mL)	5.01 ± 1.52 Sepsis (n=13): 6.05 ± 1.96 Nonseptic (n=34): 4.58 ± 1.08, P=0.002	Healthy infants (n=18): 3.61 ± 0.74, P<0.001	-	-	Siahanidou 2014	24882949	*Age 4-28 days
Pediatric malaria (n=478)	Median (IQR)	Plasma (ng/mL)	7.90 (6.56–9.15)	Plasmodium-negative, fever, symptoms (n=167): 5.59 (4.54–8.16), P<0.001 Healthy controls (n=14): 3.94 (3.46–4.82), P<0.001	-	Δ1.6 (95%CI 0.43–2.92), P 0.008	Ostrowski 2005	15776381
Purulent meningitis (n=54)	Median (range)	CSF (ng/mL)	2.41 (0.12–35)	No meningitis (n=54): 0.64 (0–5.34), P<0.05 Lymphocytic meningitis (n=63): 1.10 (0.15–5.31), P<0.05	2.1 (0.1–24), n=46	4.9 (1.3–35), P=0.046, n=8	Østergaard 2004	15000553	suPAR measured in cerebrospinal fluid (CSF)
Severe falciparum malaria (n=137)	Mean (95% CI)	Plasma (ng/mL)	-	-	25.57 (23.27–28.10)	29.03 (25.38–33.22), P=0.12	Plewes 2014	24618154
Tuberculosis, multi-drug resistant (n=10)	Mean	Plasma (ng/mL)	7.63	Healthy (n=10): 1.78, P<0.0001	-	-	Mardining Raras 2012	23304490
Pediatric urinary tract infection (n=42)	Median	Plasma (ng/mL)	4.4 DMSA positive (n=9): 7.3 DMSA negative (n=15): 4.4, P=0.010 Recurrent UTI and no DMSA (n=18): 4.0, P=0.005	Asthma, non-UTI (n=19): 2.3, P<0.001	-	-	Wittenhagen 2011	21918598
Infections, viral
Acute Puumala hantavirus (n=97)	Median (range)	Plasma (ng/mL)	8.7 (4.0–18.2)*	Same patients after discharge (n=84): 4.7 (2.4–12.2), P<0.001	-	-	Outinen 2013	23990945	*Maximum suPAR value during hospitalization compared to control values taken after hospitalization (median 22 days after onset of fever)
Chronic hepatitis B (n=76)	Mean ± SD	Serum (ng/mL)	4.0 ± 1.4 Mild fibrosis (n=44): 3.6 ± 1.0 Significant fibrosis (n=32): 4.7 ± 1.7, P=0.001	Healthy (n=21): 2.3 ± 0.8, P=0.000	-	-	Sevgi 2016	26546355
Chronic hepatitis C (n=38)	Mean ± SD	Serum (ng/mL)	5.9 ± 2.1	Blood donors (n=100): 3.9 ± 0.9, P<0.001	-	-	Sjöwall 2015	25445207
COVID-19, hospitalized (n=352)	Median (IQR)	Plasma (ng/mL)	5.61 (4.00–7.88) No acute kidney injury (n=261): 5.05 (3.51–6.70) Incident acute kidney injury (n=91): 7.38 (5.50–10.38), P<0.001	-	-	-	Azam 2020	32963090
Crimean-Congo hemorrhagic fever (n=100)	Mean ± SD	Plasma (ng/mL)	6.2 ± 4.2	Blood donors (n=53): 2.3 ± 0.6, P<0.0001	5.6 ± 2.6, n=95	18.4 ± 9.1, P=0.034, n=5	Yilmaz 2011	21167774
HIV w/ tuberculosis (n=130)	Median (IQR)	Plasma (ng/mL)	2.6 (1.3–5.5)	HIV wo/ tuberculosis (n=130): 1.1 (0.7–1.7), P<0.001	-	-	Olsson 2019	30800697
HIV-1, ART treatment (n=947)	Median (IQR)	Plasma (ng/mL)	2.65 (2.08–3.51)	-	2.56 (2.04–3.26), n=826	4.09 (2.80–5.67), P<0.001, n=121*	Kirkegård-Klitbo 2017	29099961	*All-cause mortality
HIV-1 (n=293)	Median (IQR)	Plasma (ng/mL)	4.05 (3.03–5.77)	-	-	P<0.001	Lawn 2007	17509133
HIV-2 (n=124)	Median (range)	Plasma (ng/mL)	1.96 (0.91–3.53)	HIV-uninfected (n=157): 1.81 (0.81–7.10), P=0.01	-	-	Jaffar 2005	15989461
HIV, cART-treated (n=28, all male)	Median (range)	Plasma (ng/mL)	2.5 (IQR 2.2–3.4)	Healthy (n=10): 2.4 (IQR 1.8–2.7), P=0.43	-	-	Lindboe 2016	27417288
Metabolic
Adolescent obesity (n=55)	Median (range)	Serum (ng/mL)	5.68 (2.27–25.15)	Healthy (n=43): 3.46 (2.12–13.46), P<0.01	-	-	Can 2017	28749394	Age 10-17 years
Neurodegenerative
Dementia, ED patients (n=45)	Median (IQR)	Plasma (ng/mL)	4.5 (3.5–5.5)	ED patients, no chronic disease (n=3,177): 2.9 (2.1–4.2), P<0.0001	4.5 (3.3–5.5), n=35	4.9 (4.1–8.4), P=0.08, n=10*	Rasmussen 2016	27590986	*30-day mortality
Obstetric and pregnancy-related
Asthmatic pregnant (n=15)	Median (IQR)	Plasma (ng/mL)	2.39 (2.07–2.69)	Healthy pregnant (n=58): 2.01 (1.81–2.38), P<0.05	-	-	Ivancsó 2013	23565268
Healthy pregnant (n=58)	Median (IQR)	Plasma (ng/mL)	2.01 (1.81–2.38)	Healthy non-pregnant (n=29): 2.60 (1.82–3.49), P<0.05	-	-	Ivancsó 2013	23565268
Hyperemesis gravidarum (n=29)	Mean ± SD*	Serum (ng/mL)	0.36 ± 0.56	Asymptomatic pregnant (n=31): 0.15 ± 0.15, P<0.05	-	-	Desdicioglu 2018	29033107	*Not described, but assume it is expressed as mean ± SD
Pre-eclampsia (n=43)	Median (10-90 CI)	Serum (ng/mL)	4.5 (3.5–6.4)	Normotensive pregnancy (n=86): 4.3 (3.4–5.7), P 0.49	-	-	Odden 2012	22774918	Retrospectively case-control study, i.e., suPAR measured in pregnant women before they developed pre-eclampsia.
Twin pregnancy (n=9)	Median	Serum (ng/mL)	4.0	Singleton pregnancy (n=120): 4.4, P 0.29	-	-	Odden 2012	22774918
Orthopedic
Hip fracture patients (≥65 years old; n=117)	Mean (SE)	Plasma (ng/mL)	3.77 (0.35)	-	-	-	Clemmesen 2019	https://doi.org/10.1007/s41999-019-00231-y
Pancreatic
Severe acute pancreatitis (n=50)	Median (range)	Serum (ng/mL)	17.08 (9.18–31.88) Mild acute pancreatitis (n=50): 9.74 (2.60–27.70), P 0.006	Healthy* (n=50): 2.32 (0.20–13.28), P<0.001	17.08 (9.18–29.79), n=40	20.13 (11.22–31.88), P=0.451, n=10**	Long 2019	30768571	*Age- and sex-matched controls. **In-hospital mortality.
Pediatric
Adolescent obesity (n=55)	Median (range)	Serum (ng/mL)	5.68 (2.27–25.15)	Healthy (n=43): 3.46 (2.12–13.46), P<0.01	-	-	Can 2017	28749394	Age 10-17 years
Chronic kidney disease, pediatric (n=898)	Median (IQR)	Serum (ng/mL)	5.658 (4.610–7.053)	Healthy: 2.082	-	-	Schaefer 2017	28873129
Febrile neutropenia, pediatric (n=29)	Mean ± SD	Serum (ng/mL)	2.67 ± 1.95 Solid tumors (n=18) Hematologic malignancies (n=11)	Controls, no infections (n=27): 2.37 ± 0.79, P=0.053	2.46 ± 1.88, n=26	4.60 ± 1.78, P<0.05, n=3	Sirinoglu 2017	27057782	Children (ages 1 month to 18 years)
FSGS, pediatric (n=9)	Mean ± SD	Serum (ng/mL)	4.47 ± 1.39	Controls (n=16): 3.23 ± 0.76, P=0.011			Sołtysiak 2019	27070416
Lupus nephritis, pediatric (n=7)	Mean ± SD	Serum (ng/mL)	6.17 ± 1.12	Controls (n=16): 3.23 ± 0.76, P=0.011	-	-	Sołtysiak 2019	27070416
Neonatal infections (n=47)*	Mean ± SD	Plasma (ng/mL)	5.01 ± 1.52 Sepsis (n=13): 6.05 ± 1.96 Nonseptic (n=34): 4.58 ± 1.08, P=0.002	Healthy infants (n=18): 3.61 ± 0.74, P<0.001	-	-	Siahanidou 2014	24882949	*Age 4-28 days
Neonatal lupus (n=27), cord blood	Mean ± SD	Serum (ng/mL)	6.57 ± 1.37	Unaffected fetuses (n=22): 2.07 ± 1.58, P<0.01	-	-	Saxena 2015	26293764
Pediatric community-acquired pneumonia (n=227)	Median (IQR)	ng/mL	7.11 (5.47–8.95)	Healthy (n=119): 4.68 (3.68–5.91), P<0.001	-	-	Wrotek 2015	25315615
Pediatric malaria (n=478)	Median (IQR)	Plasma (ng/mL)	7.90 (6.56–9.15)	Plasmodium-negative, fever, symptoms (n=167): 5.59 (4.54–8.16), P<0.001 Healthy controls (n=14): 3.94 (3.46–4.82), P<0.001	-	Δ1.6 (95%CI 0.43–2.92), P 0.008	Ostrowski 2005	15776381
Pediatric urinary tract infection (n=42)	Median	Plasma (ng/mL)	4.4 DMSA positive (n=9): 7.3 DMSA negative (n=15): 4.4, P=0.010 Recurrent UTI and no DMSA (n=18): 4.0, P=0.005	Asthma, non-UTI (n=19): 2.3, P<0.001	-	-	Wittenhagen 2011	21918598
SIRS, pediatric* (n=27)	Median (range) or mean ± SD	Serum (ng/mL)	10.06 (2.7–57.46)	Pediatric endocrinology patients*,** (n=27): 2.22 (1.08–5.13), P=0.001	9.80 ± 6.79, n=23	25.47 ± 21.65, P=0.045, n=4	Şirinoğlu 2017	27771157	*Age 1 month to 18 years. **Main complaint of short stature, no infections or immunosuppressive conditions
Pulmonary
Acute exacerbation of COPD (n=45)	Mean ± SD	Serum (ng/mL)	4.677 ± 1.479 GOLD Stage I or II (n=23): 3.504 ± 0.543 GOLD Stage III (n=13): 5.309 ± 0.995 GOLD Stage IV (n=9): 6.760 ± 0.503, P<0.001	Healthy* (n=20): P<0.001	-	-	AboEl-Magd 2018	29538541	*Age- and sex-matched controls.
Acute exacerbation of COPD (n=43)	Mean ± SD	Serum (ng/mL)	4.84 ± 1.90	Healthy (n=30): 2.36 ± 0.89, P<0.001	-	-	Gumus 2015	25709430
Acute respiratory distress syndrome (n=632)	Median (IQR)	Plasma (ng/mL)	8.4 (4.1–15.1) Mild ARDS (n=82): 5.9 (3.1–12.8) Moderate ARDS (n=333): 8.4 (4.1–15.0) Severe ARDS (n=217): 9.0 (4.5–16.0)	-	7.4 (3.9–13.6), n=472	12.5 (5.1–19.5), P<0.001, n=160*	Geboers 2015	26100127	*ICU mortality.
Asthma (n=38)	Median (IQR)	Plasma (ng/mL)	2.84 (2.33–3.72)	Healthy (n=29): 2.60 (1.82–3.49)	-	-	Ivancsó 2013	23565268
Asthma, ED patients (n=1,341)	Median (IQR)	Plasma (ng/mL)	2.6 (1.9–3.5)	-	2.5 (1.9–3.3), n=1,320	5.6 (3.6–7.7), P<0.0001, n=21*	Håkansson 2019	31730462	*30-day mortality
Community-acquired pneumonia (n=75)	Mean ± SD	Plasma (ng/mL)	3.981 ± 2.315	Healthy (n=67): 2.673 ± 1.370, P<0.001	-	-	Tsai 2019	30901954
COPD (n=24)	Mean ± SD	Plasma (ng/mL)	2.84 ± 0.67	Non-COPD controls (n=18): 2.41 ± 0.57, P=0.03	-	-	Böcskei 2019	30820636
COPD, ED patients (n=471)	Median (IQR)	Plasma (ng/mL)	3.7 (2.8–5.4)	ED patients, no chronic disease* (n=3,177): 2.9 (2.1–4.2), P<0.0001	3.6 (2.7–5.1), n=433	6.3 (3.8–9.5), P<0.0001, n=38*	Rasmussen 2016	27590986	*30-day mortality
COPD, ED patients (n=4022)	Median (IQR)	Plasma (ng/mL)	3.9 (2.9–5.6)	-	3.3 (2.6–4.4), n=1,275*	5.3 (3.8–7.1), P<0.0001, n=1,051**	Håkansson 2020	32308381	*Survived and no readmission **365-day all-cause mortality
COPD, stable (n=46)	Mean ± SD	Serum (ng/mL)	4.94 ± 2.79 GOLD Stage II (n=17): 3.97 ± 1.6 GOLD Stage III (n=15): 5.36 ± 3.4 GOLD Stage IV (n=14): 5.51 ± 2.7	Healthy (n=41): 2.40 ± 2.01, P<0.001	-	-	Can 2014	25127435
Pediatric community-acquired pneumonia (n=227)	Median (IQR)	ng/mL	7.11 (5.47–8.95)	Healthy (n=119): 4.68 (3.68–5.91), P<0.001	-	-	Wrotek 2015	25315615
Psychiatric
Bipolar disorder (n=121)	Mean ± SD	Serum (ng/mL)	Manic state (n=44): 0.6768 ± 0.0798 Depressive state (n=35): 0.6756 ± 0.0665 Euthymic state (n=42): 0.7576 ± 0.0834	Healthy* (n=41): 0.7529 ± 0.0764 (P<.001 vs. manic and depressive**)	-	-	Ozpercin 2018	10.1016/j.psyneuen.2018.02.009	*Similar on age and smoking status. **suPAR lower in manic and depressive than in euthymic or controls.
Major depressive disorder (n=17)	Mean ± SD	Plasma (ng/mL)	2.3 ± 0.7	Healthy (n=17): 1.8 ± 0.2, P=0.022	-	-	Gustafsson 2017	28469403
Major depressive disorder (n=19)	Mean ± SD	Plasma (ng/mL)	3.49 ± 1.18	Healthy (n=19): 2.76 ± 0.42, P=0.026	-	-	Ventorp 2015	26451727
Schizophrenia (n=105)	Mean ± SD	Plasma (ng/mL)	4.01 ± 1.43	Blood donors (n=904): 1.91 ± 1.35, P<.001	-	-	Nielsen 2015	25154621
Schizophrenia (n=174)	Mean ± SD	Plasma (ng/mL)	1.8 ± 0.6	Healthy (n=158): 1.5 ± 0.5, P<0.001	-	-	Bigseth 2021	33450603
Schizophrenia, acute state (n=45)	Mean ± SD	Serum (ng/mL)	0.424 ± 0.143	Healthy: 0.459 ± 0.146, P=0.262	-	-	Genc 2016	26774189
Suicide attempt (n=54)	Mean ± SD	Plasma (ng/mL)	4.53 ± 1.51	Healthy (n=19): 2.76 ± 0.42, P<.001	-	-	Ventorp 2015	26451727
Renal
Chronic kidney disease, pediatric (n=898)	Median (IQR)	Serum (ng/mL)	5.658 (4.610–7.053)	Healthy: 2.082	-	-	Schaefer 2017	28873129
End-stage renal disease, hemodialysis (n=64)	Mean ± SD	Serum (ng/mL)	14.6 ± 6.0 History of CVD: 17.5 vs. no history of CVD: 12.6, P=0.004	-	-	-	Wlazeł 2018	29313168
FSGS, pediatric (n=9)	Mean ± SD	Serum (ng/mL)	4.47 ± 1.39	Controls (n=16): 3.23 ± 0.76, P=0.011			Sołtysiak 2019	27070416
FSGS (n=18)	Mean ± SE	Serum (ng/mL)	3.67 ± 0.17	Minimal change disease (n=22): 2.03 ± 0.18 ng/ml, P < 0.05	-	-	Chen 2016	26846181
FSGS, non-recurrent and recurrent (n=28)	Median (IQR)	Serum (ng/mL)	5.831 (4.297–7.258)	Healthy kidney donors (n=10): 2.246 (2.146–2.804), P<0.0001 Other renal diseases (n=58): 5.107 (4.326–6.261), P=0.37	-	-	Palacios 2013	23736353
FSGS, non-recurrent (n=37)	Mean ± SD	Serum (ng/mL)	7.333 ± 0.550	Healthy (n=15): 2.695 ± 0.2055 Glomerular control (n=15): 5.940 ± 0.5388	-	-	Harel 2019	30689221
FSGS, recurrent (n=18)	Mean ± SD	Serum (ng/mL)	7.468 ± 0.5249	Healthy (n=15): 2.695 ± 0.2055 Glomerular control (n=15): 5.940 ± 0.5388	-	-	Harel 2019	30689221
Kidney transplant candidates (n=86)	Median (IQR)	Serum (ng/mL)	5.164 (4.326–6.367)	Healthy kidney donors (n=10): 2.246 (2.146–2.804), P<0.0001			Palacios 2013	23736353
Lupus nephritis, pediatric (n=7)	Mean ± SD	Serum (ng/mL)	6.17 ± 1.12	Controls (n=16): 3.23 ± 0.76, P=0.011	-	-	Sołtysiak 2019	27070416
Minimal change disease (n=22)	Mean ± SE	Serum (ng/mL)	2.03 ± 0.18 ng/ml	-	-	-	Chen 2016	26846181
Renal disease, ED patients (n=42)	Median (IQR)	Plasma (ng/mL)	9.3 (6.4–12.3)	ED patients, no chronic disease* (n=3,177): 2.9 (2.1–4.2), P<0.0001	8.0 (6.0–11.0), n=36	17.3 (13.7–19.7), P=0.002, n=6*	Rasmussen 2016	27590986	*30-day mortality
Rheumatoid
Primary Sjögren's syndrome (n=42)	Median (range)	Plasma (ng/mL)	1.12 (0.76–1.92)	Healthy (n=53): 0.91 (0.56–1.94), P<0.001	-	-	Slot 1999	10419867
Reactive arthritis (n=23)	Median (range)	Plasma (ng/mL)	0.68 (0.52–1.48)	Healthy (n=53): 0.91 (0.56–1.94), P<0.001	-	-	Slot 1999	10419867
Rheumatic disease, ED patients (n=12)	Median (IQR)	Plasma (ng/mL)	6.4 (5.7–9.4)	ED patients, no chronic disease* (n=3,177): 2.9 (2.1–4.2), P<0.0001	-	-	Rasmussen 2016	27590986
Rheumatoid arthritis (n=61)	Median (IQR)	Plasma (ng/mL)	4.24 (3.19–5.40)	Healthy (n=29): 2.80 (2.06–3.42), P<0.05	-	-	Toldi 2013	22718576
Rheumatoid arthritis (n=51)	Median (range)	Plasma (ng/mL)	1.47 (0.65–6.62)	Healthy* (n=53): 0.91 (0.56–1.94), P<0.001	-	-	Slot 1999	10419867	*Matched on age and sex
Sepsis
Sepsis (n=94)	Median (IQR)	Serum (ng/mL)	8.9 (5.9–12.7) Medical sepsis (n=87): 8.7 (6.3–13.0) Surgical sepsis (n=7): 9.3 (3.7–12.7)	Healthy (n=164): 2.5 (2.1–3.0), P<0.001 Nonseptic ICU patients (n=: 3.7 (2.7–5.4), P<0.05	-	-	Donadello 2014	24120089
Sepsis (n=1,914)	Median (range)	Serum (ng/mL)	-	-	9.27 (1.14–65.00), n=1,495	14.06 (2.92–69.84), P<0.0001, n=419	Giamarellos-Bourboulis 2012	22873681
Sepsis (n=196)*	Median (range)	Serum (ng/mL)	-	-	10.09 (1.10–42.22)	15.72 (6.45–46.60), P<0.0001	Giamarellos-Bourboulis 2012	22873681	*Validation cohort
Sepsis (n=27)	Median (range)	Plasma (ng/mL)	12.2 (5.9–36.1)	Neurosurgical patients (n=22): 2.5 (1.5–6.2), P<0.001	11.7 (5.9–25.5), n=15	15.4 (6.8–36.1), n.s., n=12	Gustafsson 2012	22550400
Sepsis (n=40)	Median	Serum (ng/mL)	7.75	Healthy (n=40): 3.0, P<0.001	6.0, n=16	9.38, P=0.01, n=24	Khater 2016	27766166
Sepsis (n=137)	Mean ± SD	Plasma (ng/mL)	Sepsis (n=56): 6.58 ± 3.17 Severe sepsis (n=49): 8.62 ± 4.80 Septic shock (n=32): 15.97 ± 5.44	-	9.04 ± 3.41, n=117 Septic shock: 10.48 ± 1.86, P<0.01, n=18	15.82 ± 2.72, P<0.01, n=20* Septic shock: 17.05 ± 2.96, P<0.01, n=14	Liu 2016	27473112	*28-day mortality
Sepsis (n=180)	Median (range)	Serum (ng/mL)	-	Healthy (n=10): P<0.0001 SIRS (n=50): P<0.0001	7.52 (2.39–5.91), n=130	14.13 (2.31–36.94), P<0.0001, n=50	Savva 2011	21839112	*28-day mortality
Sepsis (n=137)	Median (IQR)	Plasma (ng/mL)	11.7 (7.7–17.7)	-	10.7 (6.7–15.9), n=96	15.2 (10.3–20.2), P 0.002, n=41*	Suberviola 2013	23949703	*In-hospital mortality
Sepsis, neonatal (n=13)*	Mean ± SD	Plasma (ng/mL)	6.05 ± 1.96	Healthy infants (n=18): 3.61 ± 0.74, P<0.001 Nonseptic (n=34): 4.58 ± 1.08, P=0.002	-	-	Siahanidou 2014	24882949	*Age 4-28 days
Systemic inflammatory response syndrome (SIRS)
SIRS (n=50)	Mean ± SD	Plasma (ng/mL)	4.312 ± 1.308	Blood donors (n=30): 1.823 ± 0.797, P<0.001 Non-SIRS patients (n=35): 1.892 ± 0.476, P<0.001	-	-	Yu 2011	25215007
SIRS (n=132)	Median (IQR)	Plasma (ng/mL)	6.95 (4.75–10.05)	-	6.80 (4.72–9.61), n=121	10.72 (7.34–19.16), P 0.028, n=11*	Hoenigl 2013	23159293	*28-day mortality
SIRS w/ bacteremia (n=50)	Median (IQR)	Plasma (ng/mL)	9.84 (6.98–13.28) Gram-positive (n=15): 8.11 (5.78–15.53) Gram-negative (n=40): 9.62 (6.52–11.74)	No bacteremia (n=77): 5.97 (4.30–7.83), P<0.001	-	-	Hoenigl 2013	23159293
SIRS w/ bloodstream infection (n=27)	Mean ± SD	Serum (ng/mL)	10.0 ± 6.2	SIRS wo/ bloodstream infection (n=98): 6.2 ± 3.4, P<0.001	-	-	Loonen 2014	24475269
SIRS, pediatric* (n=27)	Median (range) or mean ± SD	Serum (ng/mL)	10.06 (2.7–57.46)	Pediatric endocrinology patients*,** (n=27): 2.22 (1.08–5.13), P=0.001	9.80 ± 6.79, n=23	25.47 ± 21.65, P=0.045, n=4	Şirinoğlu 2017	27771157	*Age 1 month to 18 years. **Main complaint of short stature, no infections or immunosuppressive conditions
Trauma
Trauma (n=69)	Mean ± SD	Plasma (ng/mL)	3.2 ± 0.4	Healthy (n=2): 2.7	3.0 ± 0.2, n=45	4.1 ± 0.5, P=0.02, n=22	Timmermans 2015	25721031
Other
Para-/hemiplegia, ED patients (n=8)	Median (IQR)	Plasma (ng/mL)	4.9 (3.4–6.6)	ED patients, no chronic disease* (n=3,177): 2.9 (2.1–4.2), P=0.01	4.8 (2.9–6.2), n=7	7.0 (7.0–7.0), P=0.12, n=1*	Rasmussen 2016	27590986	*30-day mortality
Note: This overview is not exhaustive.
Abbreviations: AECOPD, acute exacerbation of chronic obstructive pulmonary disease; ALF, acute liver failure; ARDS, acute respiratory distress syndrome; BPH, benign prostatic hypertrophy; BSI, bloodstream infection; CKD, chronic kidney disease; COPD, chronic obstrubtive pulmonary disease; HIV, human immunodeficiency virus; n.s., not significant; NAFLD, non-alcoholic fatty liver disease; SIRS, sys…
